# Supplementary material for: Application of Transcriptome Analysis to Understand the Adverse Effects of Hypotonic Stress on Different Development Stages in the Giant Freshwater Prawn Macrobrachium rosenbergii Post-Larvae
Source: Antioxidants (Basel). 2022 Feb 22;11(3):440. doi: 10.3390/antiox11030440 (PMC8944765; doi:10.3390/antiox11030440)
Supplement: Supplementary file 1 [file antioxidants-11-00440-s001.zip]

Archive with 3 entries (3 files):
- Supplementary Materials1.pdf
- Supplementary Materials2.pdf
- Supplementary Materials3.pdf
